# Supplementary material for: Assessment of self-doped poly (5-nitro-2-orthanilic acid) as a scaling inhibitor to control the precipitation of CaCO3 and CaSO4 in solution
Source: Sci Rep. 2022 Jun 13;12:9722. doi: 10.1038/s41598-022-13564-9 (PMC9192702; doi:10.1038/s41598-022-13564-9)
Supplement: Supplementary file 1 — Supplementary Information 1. [file 41598_2022_13564_MOESM1_ESM.zip]

Archive with 5 entries (5 files):
- dielectric/Dr Marwa Alex P2  D-(RT).pdf
- dielectric/Dr Marwa Alex P2  D.pdf
- dielectric/Dr Marwa Alex P2  D1.pdf
- dielectric/Dr Marwa Alex P2  D2.pdf
- dielectric/Dr Marwa Alex P2  D3.pdf
