# Supplementary material for: Assessment of self-doped poly (5-nitro-2-orthanilic acid) as a scaling inhibitor to control the precipitation of CaCO3 and CaSO4 in solution
Source: Sci Rep. 2022 Jun 13;12:9722. doi: 10.1038/s41598-022-13564-9 (PMC9192702; doi:10.1038/s41598-022-13564-9)
Supplement: Supplementary file 2 — Supplementary Information 2. [file 41598_2022_13564_MOESM2_ESM.zip]

Archive with 3 entries (3 files):
- scale inhibition/chronoamerometry, figure 9.pdf
- scale inhibition/Figure 14.pdf
- scale inhibition/impedance figure 11.pdf
